# Supplementary material for: Real-World Experiences Using Atezolizumab + Bevacizumab for the Treatment of Unresectable Hepatocellular Carcinoma: A Multicenter Study
Source: Cancers (Basel). 2025 May 29;17(11):1814. doi: 10.3390/cancers17111814 (PMC12153728; doi:10.3390/cancers17111814)
Supplement: Supplementary file 1 [file cancers-17-01814-s001.zip]

Archive with 1 entries (1 files):
- cancers-3624924-supplementary.pdf
